# Supplementary material for: TcbHLH14 a Jasmonate Associated MYC2-like Transcription Factor Positively Regulates Pyrethrin Biosynthesis in Tanacetum cinerariifolium
Source: Int J Mol Sci. 2023 Apr 17;24(8):7379. doi: 10.3390/ijms24087379 (PMC10138541; doi:10.3390/ijms24087379)
Supplement: Supplementary file 1 [file ijms-24-07379-s001.zip]

Archive with 1 entries (1 files):
- ijms-2341090-supplementary.pdf
